# Supplementary material for: Effects of GABA and Vigabatrin on the Germination of Chinese Chestnut Recalcitrant Seeds and Its Implications for Seed Dormancy and Storage
Source: Plants (Basel). 2020 Apr 3;9(4):449. doi: 10.3390/plants9040449 (PMC7238225; doi:10.3390/plants9040449)
Supplement: Supplementary file 1 [file plants-09-00449-s001.zip]

Archive with 1 entries (1 files):
- plants-763507-supplementary.xlsx
