# Supplementary material for: Effects of GABA and Vigabatrin on the Germination of Chinese Chestnut Recalcitrant Seeds and Its Implications for Seed Dormancy and Storage
Source: Plants (Basel). 2020 Apr 3;9(4):449. doi: 10.3390/plants9040449 (PMC7238225; doi:10.3390/plants9040449)
Supplement: Supplementary file 1 [file plants-09-00449-s001.zip › plants-763507-supplementary.xlsx]

## Sheet: 48 h
	PC1	PC2	PC3	PC4	PC5	PC6	PC7	PC8	PC9
Starch	0.113686	-0.409244	-0.0403193	-0.256803	-0.289112	0.417562	0.0708489	0.174623	0.332521
Soluble sugars	0.151803	0.265753	0.00430022	-0.427167	-0.250069	0.30392	0.202403	0.269453	-0.158714
Soluble proteins	-0.0270844	-0.571579	-0.0781553	0.0265142	0.0470851	0.0589031	-0.0144548	-0.1286	-0.0751384
Total amino acids	-0.0270844	-0.571579	-0.0781553	0.0265142	0.0470851	0.0589031	-0.0144548	-0.1286	-0.2818
H2O2	0.158514	0.0504122	-0.38484	0.335482	0.243834	0.0583865	-0.174873	0.432431	0.0712314
Malate	0.0929483	-0.219676	0.0917924	-0.474044	0.059113	-0.651504	-0.129766	0.380456	-0.0198909
Citrate	-0.107924	0.0600229	-0.173598	-0.447224	0.672521	0.0522522	0.311632	-0.157992	0.139691
Asp	-0.12707	-0.119516	0.206287	0.359171	0.0617955	-0.145175	0.802017	0.26818	-0.0436417
Ser	-0.255572	0.00332739	-0.0299666	0.0317364	-0.0175975	-0.0629891	-0.0510138	0.216015	0.278842
Glu	-0.157521	-0.0518814	-0.513084	0.0697241	0.115603	0.072861	-0.0779688	0.365933	-0.226019
Gly	-0.157373	0.13364	-0.42645	-0.0746174	-0.404714	-0.222008	0.169432	-0.0596621	-0.122157
His	-0.251334	0.00622864	0.0931227	0.0730614	-0.168514	0.0283095	-0.093429	0.0538172	-0.0266096
Arg	-0.242504	-0.0596342	0.147548	-0.157546	-0.157056	-0.0854113	0.0427274	0.0631889	-0.227889
Thr	-0.251636	0.000228712	0.0659452	0.0510445	-0.00678342	-0.159676	-0.187113	-0.0798188	-0.0816259
Ala	-0.196223	0.0425569	-0.399516	-0.110631	-0.0812007	-0.108053	0.0960061	-0.372468	-0.0361514
Pro	-0.256861	-0.0307802	0.049731	0.0310578	-0.0570021	0.0358389	-0.0293317	-0.0626859	0.0881344
Tyr	-0.257577	0.0410192	0.00547586	-0.0202087	-0.0473571	0.00365253	0.0138136	0.0712284	-0.251867
Val	-0.257509	-0.0344259	0.0162622	-0.0409497	0.0163631	0.00268066	-0.0410156	0.0774779	0.168067
Met	-0.255988	-0.0329489	0.00716026	-0.0455359	-0.00387455	0.0443035	-0.0907814	0.156682	0.0244059
Lys	-0.254304	0.00630708	-0.0881424	-0.050507	0.0324869	0.116044	0.0214903	-0.099358	0.27545
Ile	-0.255533	-0.0330721	0.00479421	-0.0429195	-0.0949073	0.0451353	-6.32501e-05	0.167435	0.360129
Leu	-0.253601	0.0337098	-0.00843792	-0.0543317	-0.00885537	0.203082	0.0570807	0.0302421	-0.156167
Phe	-0.243606	0.0401455	0.186684	0.0668397	0.107212	-0.0695683	-0.167299	-0.00951366	0.21988
GABA	-0.21099	0.0710799	0.266403	-0.102568	0.256541	0.325541	-0.175998	0.143571	-0.411796

## Sheet: 120 h
	PC1	PC2	PC3	PC4	PC5	PC6	PC7	PC8	PC9
Germination rate	-0.183816	0.144459	0.192173	-0.203958	0.20163	-0.603561	0.068407	-0.299497	-0.0773814
GABA	-0.0342889	0.0628817	-0.301723	0.781871	0.0150449	-0.0131187	0.168316	-0.0054363	-0.206358
Starch	-0.0320419	0.438091	0.0995681	-0.0489296	-0.609718	-0.116417	0.401553	0.142559	-0.104073
Soluble sugars	0.161657	-0.228731	0.338865	0.0947796	-0.408963	-0.199409	-0.217746	-0.00100281	-0.113552
Soluble proteins	-0.106112	0.47383	-0.127817	-0.0281799	-0.009391	0.0110473	-0.128785	-0.014549	-0.0916688
Total amino acids	-0.106112	0.47383	-0.127817	-0.0281799	-0.00939099	0.0110473	-0.128785	-0.0145489	0.395542
H2O2	0.0714112	-0.36575	-0.346357	-0.0417479	-0.44381	-0.392183	-0.0125896	-0.0551268	0.140314
Malate	0.212477	0.0534256	0.0887704	-0.353963	-0.100016	0.292591	-0.0759299	-0.165431	-0.0382402
Citrate	-0.203454	0.208164	0.0921495	0.117876	-0.0658853	-0.188179	-0.61094	0.289145	-0.177842
Asp	0.179125	-0.0147007	-0.429263	-0.233143	-0.112176	0.10193	-0.197032	0.314986	-0.0872863
Ser	0.226898	0.116623	-0.192774	-0.0608922	-0.0166002	0.0887426	0.164846	-0.123171	-0.111588
Glu	0.208346	0.0541634	-0.321207	0.0258153	-0.0764946	-0.0769635	-0.399547	-0.39216	0.0560788
Gly	0.239292	0.0696025	0.0542344	-0.0906741	-0.0102221	0.0637313	-0.0425481	0.219915	-0.279974
His	0.240384	0.0659151	0.0467464	0.00494675	0.0280936	0.14061	0.006279	0.062054	-0.146323
Arg	0.233769	0.0482674	-0.110334	-0.105777	0.1086	-0.12695	0.284272	0.0889555	-0.0561396
Thr	0.23169	0.102081	-0.13586	0.0072866	0.163458	-0.107654	-0.0987224	-0.114221	-0.0215061
Ala	0.228263	0.0537163	0.156984	0.203635	-0.0371231	0.115794	-0.0833258	-0.247833	-0.056041
Pro	0.231501	0.0827311	0.172684	0.0925494	-0.0734865	-0.0161406	-0.0597166	0.215288	-0.0494483
Tyr	0.239494	0.0667714	-0.0272114	0.00711856	0.110461	-0.146032	0.0298652	-0.117268	-0.156461
Val	0.23375	0.060953	0.151265	0.13374	0.0202698	-0.0145408	-0.0116558	0.188667	0.533142
Met	0.207546	-0.00525197	0.353008	0.143072	0.08799	0.0219455	-0.102225	-0.0486479	-0.0813041
Lys	0.219578	0.196492	0.0850171	0.0850889	-0.174365	0.0151286	0.0170011	-0.413235	0.0846049
Ile	0.235658	0.0556648	-0.0284205	-0.0219649	0.198181	-0.225785	0.0132329	0.130514	-0.169089
Leu	0.227196	0.0558493	-0.0580081	-0.052768	0.228138	-0.364297	0.0716825	0.228341	-0.00549477
Phe	0.239231	0.0223095	0.0618016	0.126578	0.0406078	-0.10871	0.0189616	0.186398	0.47618
